# Supplementary material for: Halting Tumor Progression via Novel Non-Hydroxamate Triazole-Based Mannich Bases MMP-2/9 Inhibitors; Design, Microwave-Assisted Synthesis, and Biological Evaluation
Source: Int J Mol Sci. 2021 Sep 25;22(19):10324. doi: 10.3390/ijms221910324 (PMC8508768; doi:10.3390/ijms221910324)
Supplement: Supplementary file 1 [file ijms-22-10324-s001.zip]

Archive with 1 entries (1 files):
- ijms-1369206-supplementary.pdf
